# Supplementary material for: A novel approach to genome-wide association analysis identifies genetic associations with primary biliary cholangitis and primary sclerosing cholangitis in Polish patients
Source: BMC Med Genomics. 2017 Jan 6;10:2. doi: 10.1186/s12920-016-0239-9 (PMC5217265; doi:10.1186/s12920-016-0239-9)
Supplement: Additional file 2: Table S1-S3. — Table S1. A summary of significant primary biliary cholangitis (PBC) loci selected based on GWAS results replicated by individual patient TaqMan genotyping. Position - position of a given loci on chromosome (GRCh37); GENESYMBOL - symbol of a gene SNP is located in, provided SNP is located within gene; PRECEDESYMBOL/FOLLOWSYMBOL - symbol of genes flanking given SNP, p-value - result of TagMan replication assessed with Fisher’s exact test; OR - odds ratio; PBC vs control (1st/2nd analysis) - indication whether given SNP met selection criterion in GWAS analysis, 1 = YES. Yellow marks SNPs significant in ‘PSC vs control’ comparison. Table S2. A summary of primary sclerosing cholangitis (PSC) loci selected based on GWAS results replicated by individual patient TaqMan genotyping. Position - position of a given loci on chromosome (GRCh37); GENESYMBOL - symbol of a gene SNP is located in, provided SNP is located within gene; PRECEDESYMBOL/FOLLOWSYMBOL - symbol of genes flanking given SNP, p-value - result of TaqMan replication assessed with Fisher’s exact test; OR - odds ratio; PSC vs control (1st/2nd analysis) - indication whether given SNP met selection criterion in GWAS analysis, 1 = YES. Yellow marks SNPs significant in ‘PBC vs control’ comparison. Table S3. Swiss-Prot Protein Information Resource Terms significantly overrepresented among genes associated with PBC and PSC in this study. (XLSX 21 kb) [file 12920_2016_239_MOESM2_ESM.xlsx]

## Sheet: Table S1
Table S1. A summary of significant primary biliary cholangitis (PBC) loci selected based on GWAS results replicated by individual patient TaqMan genotyping. Position - position of a given loci on chromosome (GRCh37); GENESYMBOL - symbol of a gene SNP is located in, provided SNP is located within gene; PRECEDESYMBOL/FOLLOWSYMBOL - symbol of genes flanking given SNP, p-value - result of TagMan repl…
SNP	chromosome	position	Cytoband	LOCATION	GENESYMBOL	PRECEDESYMBOL	FOLLOWSYMBOL	Minor Allele Frequency	p-value (Fisher test)	OR (Minor allele)	p-value (Fisher test, PSC vs control)	OR (Minor allele, PSC vs control)	PBC vs control (2nd analysis)	PSC vs control (2nd analysis)	PBC vs control (1st analysis)	PSC vs control (1st analysis)
rs9268979	chr6	32435044	p21.32	intergenic		LOC100294145	C4B_2	0.470681	6.73375e-06	0.680032	0.0695517	0.777396	1	0	1	0
rs3128927	chr6	33074288	p21.32	intergenic		MIR1275	LOC100294145	0.24018	2.1597e-05	1.4973	0.874945	1.03232	1	0	0	0
rs4710185	chr6	167522386	q27	intron	CCR6			0.358315	0.0202041	1.22531	0.889785	0.975847	1	0	1	0
rs7775228	chr6	32658079	p21.32	intergenic		LOC100294145	C4B_2	0.144928	7.94236e-09	1.8374	0.00383579	0.519895	1	0	1	0
rs9459874	chr6	167504127	q27	intron	CCR6			0.424931	0.00399178	1.29376	0.583749	1.08647	1	0	1	0
rs10488631	chr7	128594183	q32.1	intergenic		SMKR1	LOC100130705	0.131519	0.00231445	1.42961	0.918687	1.02578	0	0	1	0
rs3790567	chr1	67822377	p31.3	intron	IL12RB2			0.241953	0.000840513	1.36901	0.937737	1.01171	0	0	1	0
rs12786216	chr11	11275192	p15.3	intergenic		MIR4299	MRVI1-AS1	0.29902	0.00763151	0.773722	1	1.00468	0	0	1	0
rs13126571	chr4	27725689	p15.1	intergenic			TBC1D19	0.230044	0.0311441	1.24182	0.415861	0.862626	0	0	1	0
rs3114381	chr4	40533297	p14	intron	RBM47			0.232279	0.0122831	1.27648	0.160772	1.24162	0	0	1	0
rs979961	chr4	117850456	q26	intergenic		TRAM1L1	MIR1973	0.130884	0.00623971	1.38798	0.0974141	1.36531	0	0	1	1
rs117092568	chr10	124645843	q26.13	intron	LOC399815			0.0105152	0.52347	0.691912	1	0.879439	0	0	1	0
rs35730843	chr11	62527634	q12.3	promoter	POLR2G			0.0696335	1.21054e-05	0.393471	0.672298	0.847277	0	0	1	0
rs76696862	chr3	186418718	q27.3	intergenic		ADIPOQ-AS1	IGF2BP2	0.00208768	1	1.21628	0.0953157	5.08511	0	0	1	1
rs10119096	chr9	139801932	q34.3	intron	TRAF2			0.262551	0.000868084	0.770865	0.0406686	0.702196	0	0	1	0
rs10489626	chr1	67793171	p31.3	intron	IL12RB2			0.179063	2.11468e-05	1.58698	1	0.998629	0	0	1	0
rs12118836	chr1	171256038	q24.3	intergenic		MIR3120	MIR1295A	0.144701	0.00812283	1.36969	0.148874	1.31028	0	0	1	0
rs2287619	chr2	169836730	q31.1	intron	ABCB11			0.0763984	0.00786248	1.4981	0.79711	1.06046	0	0	1	0
rs6582	chr15	40845597	q15.1	intron	C15orf57			0.47226	0.189921	1.123	0.132698	1.23017	0	0	1	0
rs965571	chr7	33622588	p14.3	intron	BBS9			0.207133	0.000704847	1.42525	0.728889	1.06677	0	0	1	0
rs11217040	chr11	118680648	q23.3	intergenic		USP2-AS1	LOC100131626	0.246344	9.21631e-05	0.65762	0.152364	0.780449	1	0	1	0
rs8049648	chr16	83217488	q23.3	intron	CDH13			0.0607143	0.00174715	1.68112	0.19616	1.41932	1	0	1	0

## Sheet: Table S2
Table S2. A summary of primary sclerosing cholangitis (PSC) loci selected based on GWAS results replicated by individual patient TaqMan genotyping. Position - position of a given loci on chromosome (GRCh37); GENESYMBOL - symbol of a gene SNP is located in, provided SNP is located within gene; PRECEDESYMBOL/FOLLOWSYMBOL - symbol of genes flanking given SNP, p-value - result of TaqMan replication a…
SNP	chromosome	position	Cytoband	LOCATION	GENESYMBOL	PRECEDE SYMBOL	FOLLOW SYMBOL	Minor Allele Frequency	p-value (Fisher test)	OR (Minor allele)	p-value (Fisher test, PBC vs control)	OR (Minor allele, PBC vs control)	PBC vs control (2nd analysis)	PSC vs control (2nd analysis)	PBC vs control (1st analysis)	PSC vs control (1st analysis)
rs13191240	chr6	69675459	q12	intron	BAI3			0.0414046	0.00955171	0.201321	0.595313	0.863877	0	0	0	1
rs3213489	chr6	32724305	p21.32	intron	HLA-DQB2			0.416139	0.00155149	1.5561	8.37106e-09	0.601997	0	0	0	1
rs1799908	chr6	33144243	p21.32	intron	COL11A2			0.404798	0.00449586	0.633076	0.0318428	1.21184	1	0	0	1
rs3815081	chr6	30114074	p22.1	intron	TRIM40			0.16886	0.0141145	0.588765	0.503394	0.92161	0	1	0	0
rs7454108	chr6	32681483	p21.32	intergenic		LOC100294145	C4B_2	0.0863734	0.00130523	0.326183	0.00896768	1.42863	0	1	0	0
rs1264377	chr6	30764907	p21.33	intergenic		PSORS1C3	MIR877	0.159297	8.01779e-08	2.39294	0.338461	1.11265	0	1	0	0
rs1936365	chr6	28268452	p22.1	intron	PGBD1			0.128118	0.00338212	1.71924	0.178028	0.83574	0	1	0	0
rs2524163	chr6	31259579	p21.33	intron	HLA-B			0.428817	5.93836e-07	2.01948	0.4208	1.07419	0	1	0	0
rs3130626	chr6	31598489	p21.33	intron	PRRC2A			0.206935	1.49781e-06	2.09506	0.264246	1.119	0	1	0	0
rs419788	chr6	31928799	p21.33	intron	SKIV2L			0.25	1.20508e-06	2.02817	0.440039	0.923077	0	1	0	0
rs9389565	chr6	138465225	q23.3	intergenic		MIR3145	LOC100130476	0.104651	0.302019	0.756072	0.892687	1.02488	0	1	0	0
rs11917172	chr3	132166266	q22.1	coding	DNAJC13			0.137528	0.0122645	0.532465	0.538535	0.923268	0	0	0	1
rs2122222	chr3	29975786	p24.1	intron	RBMS3			0.130814	0.378999	0.785902	0.443531	0.8989	0	0	0	1
rs34708188	chr11	128223560	q24.3	intergenic		SENCR		0.0376712	0.00569092	2.27368	0.0594748	1.46354	0	0	1	1
rs6710817	chr2	15372562	p24.3	fiveUTR	NBAS			0.0767613	0.111053	0.59328	0.0619231	0.721951	0	0	0	1
rs8055224	chr16	20285401	p12.3	intergenic		ERI2	IQCK	0.0495258	0.0675894	0.419028	0.00765053	0.542933	0	0	0	1
rs9686714	chr5	167853274	q34	intron	WWC1			0.0656109	0.000770429	0.195087	0.0481856	0.678161	0	0	0	1
rs1186941	chr11	63504649	q13.1	intron	RTN3			0.142857	0.123146	1.36364	0.806246	1.03164	0	0	0	1
rs12499471	chr4	87696476	q21.3	coding	PTPN13			0.0958621	0.0790297	0.592326	0.402645	0.869041	0	0	0	1
rs1380634	chr8	80237893	q21.13	intergenic		MIR5708	LOC101241902	0.241427	0.00101145	1.69535	0.651388	1.04735	0	0	0	1
rs1965732	chr2	3709108	p25.3	intron	ALLC			0.26571	0.029278	1.40995	0.0276531	1.23655	0	0	0	1
rs238224	chr17	4863410	p13.2	intron	SPAG7			0.146341	0.017412	0.566343	1	1.00185	0	0	0	1
rs2455146	chr5	6374004	p15.31	intron	MED10			0.49455	0.6174	1.07779	0.29973	0.912043	0	0	0	1
rs6869702	chr5	6401135	p15.31	intergenic		MIR4278	ICE1	0.408595	0.0471873	0.738476	0.929632	1.00934	0	0	0	1
rs7686718	chr4	10171487	p16.1	intergenic		CLNK	USP17L10	0.260899	0.00161461	1.62741	0.208161	1.12946	0	0	0	1
rs3822659	chr5	167858372	q34	coding	WWC1			0.0529595	0.00513821	0.236331	0.0644537	0.672269	0	1	0	1
rs12105693	chr2	116963387	q14.1	intergenic			DPP10	0.242736	0.316269	1.19988	0.798851	0.969279	0	1	0	0
rs1554624	chr5	111655382	q22.2	intron	EPB41L4A			0.15371	0.0125542	0.553209	0.769856	0.963506	0	1	0	0
rs954072	chr7	144757945	q35	intergenic			CTAGE4	0.405993	0.00683278	0.659828	0.229927	0.901223	1	1	0	0

## Sheet: Table S3
Table S3.Swiss-Prot Protein Information Resource Terms significantly overrepresented among genes associated with PBC and PSC in this study
Category	Term	Count	%	PValue	Genes	List Total	Pop Hits	Pop Total	Fold Enrichment	Bonferroni	Benjamini	FDR
SP_PIR_KEYWORDS	mhc ii	7	1.13821	1.39529e-09	HLA-DQB1, HLA-DRB5, HLA-C, HLA-B, HLA-DPB1, HLA-DQA2, HLA-DQA1, HLA-DRA	72	31	19235	60.3248	1.85573e-07	1.85573e-07	1.63148e-06
SP_PIR_KEYWORDS	heterodimer	7	1.13821	2.19922e-06	HLA-DQB1, HLA-DRB5, HLA-C, HLA-B, HLA-DPB1, HLA-DQA2, HLA-DQA1, HLA-DRA	72	103	19235	18.156	0.000292453	0.000146237	0.00257146
SP_PIR_KEYWORDS	immune response	7	1.13821	0.000177739	HLA-DQB1, HLA-DRB5, HLA-C, HLA-B, HLA-DPB1, HLA-DQA2, HLA-DQA1, HLA-DRA	72	224	19235	8.34852	0.0233641	0.0078495	0.207629
SP_PIR_KEYWORDS	transmembrane protein	10	1.62602	0.000571162	FMO4, HLA-DQB1, CCR6, CXCR5, HLA-DRB5, HLA-C, HLA-B, HLA-DPB1, HLA-DQA2, HLA-DQA1, HLA-DRA	72	642	19235	4.16126	0.0731711	0.0188173	0.665812
SP_PIR_KEYWORDS	glycoprotein	28	4.55285	0.00215622	HLA-DQB1, IER3, IL10, IL12RB2, CXCR5, GALNTL4, PVRL3, GP2, CLEC2D, HLA-DRB5, CNTNAP2, HLA-DPB1, COL11A2, PPAP2B, KIRREL3, GPR139, ABCB11, IL7, STIM2, HLA-C, HLA-B, HLA-DQA2, HLA-DQA1, DDR1, CDH13, CCR6, CLECL1, CLEC14A, HLA-DRA	72	4318	19235	1.73235	0.249553	0.0558	2.49235
SP_PIR_KEYWORDS	disulfide bond	21	3.41463	0.00367972	HLA-DQB1, IL7, HLA-C, HLA-B, HLA-DQA2, IL10, HLA-DQA1, IL12RB2, DDR1, CCR6, CXCR5, GALNTL4, PVRL3, GP2, CLEC2D, HLA-DRB5, CNTNAP2, HLA-DPB1, COL11A2, CLEC14A, KIRREL3, HLA-DRA	72	2924	19235	1.91868	0.387561	0.0784678	4.21897
SP_PIR_KEYWORDS	chromosomal rearrangement	6	0.97561	0.00369768	BBS9, FGFR1OP, CNTNAP2, FOXP1, KIRREL3, DDX6	72	279	19235	5.74522	0.389028	0.0679662	4.23916
SP_PIR_KEYWORDS	Lectin	4	0.650407	0.0210326	CLECL1, GALNTL4, CLEC2D, CLEC14A	72	159	19235	6.72082	0.94082	0.297702	22.0072
SP_PIR_KEYWORDS	signal	20	3.25203	0.0241258	HLA-DQB1, IL7, STIM2, HLA-C, HLA-B, HLA-DQA2, IL10, HLA-DQA1, IL12RB2, DDR1, CDH13, PVRL3, GP2, HLA-DRB5, CNTNAP2, HLA-DPB1, COL11A2, C11ORF44, CLEC14A, KIRREL3, HLA-DRA	72	3250	19235	1.64402	0.961151	0.302949	24.8404
SP_PIR_KEYWORDS	membrane	32	5.20325	0.0321156	HLA-DQB1, IER3, BBS9, FMO4, IL12RB2, CXCR5, GALNTL4, FMO1, PVRL3, GP2, CLEC2D, CNTNAP2, HLA-DRB5, HLA-DPB1, PPAP2B, KIRREL3, SEC23A, GPR139, ABCB11, STMN2, STIM2, HLA-C, HLA-B, HLA-DQA2, HLA-DQA1, CDH13, DDR1, TRAM1L1, CCR6, CLECL1, UNC13C, CLEC14A, HLA-DRA	72	6256	19235	1.36651	0.986983	0.352183	31.7289
SP_PIR_KEYWORDS	transmembrane	26	4.22764	0.0508498	HLA-DQB1, IER3, IL12RB2, FMO4, CXCR5, FMO1, GALNTL4, PVRL3, CLEC2D, HLA-DRB5, CNTNAP2, HLA-DPB1, PPAP2B, KIRREL3, GPR139, ABCB11, STIM2, HLA-C, HLA-B, HLA-DQA2, HLA-DQA1, DDR1, TRAM1L1, CCR6, CLECL1, CLEC14A, HLA-DRA	72	4973	19235	1.39674	0.999033	0.467942	45.6772
SP_PIR_KEYWORDS	ATP	4	0.650407	0.0567435	DDR1, SKIV2L, MAPKAPK2, DDX6	72	236	19235	4.52801	0.999578	0.476624	49.493
